# Supplementary material for: Oral Mycobiome Alterations in Children with Phenylketonuria: Associations with Dietary Intake and Metabolic Context—A Pilot Study
Source: Nutrients. 2026 May 30;18(11):1764. doi: 10.3390/nu18111764 (PMC13259183; doi:10.3390/nu18111764)
Supplement: Supplementary file 1 [file nutrients-18-01764-s001.zip]

Archive with 3 entries (2 files):
- nutrients-4322726-supplementary/Supplementary materials/
- nutrients-4322726-supplementary/Supplementary materials/nutrients-4322726-supplementary materials-confirmed.pdf
- nutrients-4322726-supplementary/Supplementary materials/nutrients-4322726-supplementary materials-confirmed.xlsx
