# Supplementary material for: Oral Mycobiome Alterations in Children with Phenylketonuria: Associations with Dietary Intake and Metabolic Context—A Pilot Study
Source: Nutrients. 2026 May 30;18(11):1764. doi: 10.3390/nu18111764 (PMC13259183; doi:10.3390/nu18111764)
Supplement: Supplementary file 1 [file nutrients-18-01764-s001.zip › nutrients-4322726-supplementary/Supplementary materials/nutrients-4322726-supplementary materials-confirmed.xlsx]

## Sheet: Table S1 presence absence treat
Table S1 — Presence/absence prevalence of oral fungal genera between control and PKU groups
	Taxa_name	control_present	control_total	control_prevalence_percent	PKU_present	PKU_total	PKU_prevalence_percent	fisher_p	FDR
	un Sclerotiniaceae	2	10	20	6	8	75	0.0536131	0.954248
	Stereum	6	10	60	1	8	12.5	0.0656109	0.954248
	Hanseniaspora	0	10	0	3	8	37.5	0.0686275	0.954248
	un Sporidiobolaceae	0	10	0	3	8	37.5	0.0686275	0.954248
	un Agaricomycetes	0	10	0	3	8	37.5	0.0686275	0.954248
	Naganishia	2	10	20	5	8	62.5	0.144796	0.954248
	Talaromyces	8	10	80	3	8	37.5	0.144796	0.954248
	Pseudopithomyces	0	10	0	2	8	25	0.183007	0.954248
	Scolecobasidium	0	10	0	2	8	25	0.183007	0.954248
	un Agaricales incertae sedis	0	10	0	2	8	25	0.183007	0.954248
	Periconia	0	10	0	2	8	25	0.183007	0.954248
	Inocybe	0	10	0	2	8	25	0.183007	0.954248
	un Plectosphaerellaceae	0	10	0	2	8	25	0.183007	0.954248
	un Nectriaceae	0	10	0	2	8	25	0.183007	0.954248
	Blastobotrys	0	10	0	2	8	25	0.183007	0.954248
	Trichoderma	0	10	0	2	8	25	0.183007	0.954248
	Coprinellus	0	10	0	2	8	25	0.183007	0.954248
	un Leotiomycetes	0	10	0	2	8	25	0.183007	0.954248
	un Cystobasidiaceae	0	10	0	2	8	25	0.183007	0.954248
	un Georgefischeriales	0	10	0	2	8	25	0.183007	0.954248
	Candida	7	10	70	8	8	100	0.215686	0.954248
	un Mrakiaceae	7	10	70	8	8	100	0.215686	0.954248
	Tausonia	1	10	10	3	8	37.5	0.27451	0.954248
	un Fomitopsidaceae	1	10	10	3	8	37.5	0.27451	0.954248
	un Mycosphaerellales	1	10	10	3	8	37.5	0.27451	0.954248
	Volucrispora	1	10	10	3	8	37.5	0.27451	0.954248
	Cystofilobasidium	1	10	10	3	8	37.5	0.27451	0.954248
	un Herpotrichiellaceae	1	10	10	3	8	37.5	0.27451	0.954248
	un Dissoconiaceae	1	10	10	3	8	37.5	0.27451	0.954248
	un Sordariomycetes	1	10	10	3	8	37.5	0.27451	0.954248
	un Ascomycota	1	10	10	3	8	37.5	0.27451	0.954248
	un Ustilaginaceae	4	10	40	1	8	12.5	0.313725	0.954248
	Mycena	4	10	40	1	8	12.5	0.313725	0.954248
	un Dipodascaceae	4	10	40	1	8	12.5	0.313725	0.954248
	Peniophora	2	10	20	4	8	50	0.321267	0.954248
	un Chaetothyriales	2	10	20	4	8	50	0.321267	0.954248
	un Hypocreales	2	10	20	4	8	50	0.321267	0.954248
	Vishniacozyma	8	10	80	4	8	50	0.321267	0.954248
	un Cystobasidiomycetes	3	10	30	5	8	62.5	0.34156	0.954248
	Holtermannia	5	10	50	2	8	25	0.366516	0.954248
	Pleosporales incertae sedis	0	10	0	1	8	12.5	0.444444	0.954248
	Calyptella	0	10	0	1	8	12.5	0.444444	0.954248
	un Psathyrellaceae	0	10	0	1	8	12.5	0.444444	0.954248
	Plicatura	0	10	0	1	8	12.5	0.444444	0.954248
	Steccherinum	0	10	0	1	8	12.5	0.444444	0.954248
	un Tremellomycetes	0	10	0	1	8	12.5	0.444444	0.954248
	Kockovaella	0	10	0	1	8	12.5	0.444444	0.954248
	un Cordycipitaceae	0	10	0	1	8	12.5	0.444444	0.954248
	Eichleriella	0	10	0	1	8	12.5	0.444444	0.954248
	un Hymenochaetales	0	10	0	1	8	12.5	0.444444	0.954248
	un Agaricaceae	0	10	0	1	8	12.5	0.444444	0.954248
	un Trichomeriaceae	0	10	0	1	8	12.5	0.444444	0.954248
	un Pucciniales	0	10	0	1	8	12.5	0.444444	0.954248
	Pleurotus	0	10	0	1	8	12.5	0.444444	0.954248
	un Amphisphaeriales	0	10	0	1	8	12.5	0.444444	0.954248
	un Parmeliaceae	0	10	0	1	8	12.5	0.444444	0.954248
	Neptunomyces	0	10	0	1	8	12.5	0.444444	0.954248
	un Boletaceae	0	10	0	1	8	12.5	0.444444	0.954248
	Endoconidiophora	0	10	0	1	8	12.5	0.444444	0.954248
	Cytospora	0	10	0	1	8	12.5	0.444444	0.954248
	Botryobasidium	0	10	0	1	8	12.5	0.444444	0.954248
	Oligophagozyma	0	10	0	1	8	12.5	0.444444	0.954248
	un Rickenellaceae	0	10	0	1	8	12.5	0.444444	0.954248
	Pseudocoleophoma	0	10	0	1	8	12.5	0.444444	0.954248
	Hydnaceae incertae sedis	0	10	0	1	8	12.5	0.444444	0.954248
	Hyaloscyphaceae incertae sedis	0	10	0	1	8	12.5	0.444444	0.954248
	Clathrosphaerina	0	10	0	1	8	12.5	0.444444	0.954248
	Paraphoma	0	10	0	1	8	12.5	0.444444	0.954248
	Sistotrema	0	10	0	1	8	12.5	0.444444	0.954248
	un Sordariales	0	10	0	1	8	12.5	0.444444	0.954248
	Entoloma	0	10	0	1	8	12.5	0.444444	0.954248
	un Microbotryomycetes	0	10	0	1	8	12.5	0.444444	0.954248
	Yarrowia	0	10	0	1	8	12.5	0.444444	0.954248
	Melanogaster	0	10	0	1	8	12.5	0.444444	0.954248
	Verrucocladosporium	0	10	0	1	8	12.5	0.444444	0.954248
	Ogataea	0	10	0	1	8	12.5	0.444444	0.954248
	Cutaneotrichosporon	0	10	0	1	8	12.5	0.444444	0.954248
	Itersonilia	2	10	20	0	8	0	0.477124	0.954248
	Erysiphe	2	10	20	0	8	0	0.477124	0.954248
	un Cantharellales	2	10	20	0	8	0	0.477124	0.954248
	un Steccherinaceae	2	10	20	0	8	0	0.477124	0.954248
	Papiliotrema	2	10	20	0	8	0	0.477124	0.954248
	un Botryosphaeriaceae	2	10	20	0	8	0	0.477124	0.954248
	Sarocladium	2	10	20	0	8	0	0.477124	0.954248
	un Venturiaceae	2	10	20	0	8	0	0.477124	0.954248
	Genolevuria	2	10	20	0	8	0	0.477124	0.954248
	Sporobolomyces	9	10	90	6	8	75	0.558824	1
	Aspergillus	1	10	10	2	8	25	0.558824	1
	un k k Fungi	1	10	10	2	8	25	0.558824	1
	Clavispora	1	10	10	2	8	25	0.558824	1
	un Chaetomiaceae	1	10	10	2	8	25	0.558824	1
	un Discinellaceae	1	10	10	2	8	25	0.558824	1
	Taphrina	1	10	10	2	8	25	0.558824	1
	Kluyveromyces	3	10	30	1	8	12.5	0.588235	1
	Strobilurus	3	10	30	1	8	12.5	0.588235	1
	Alternaria	7	10	70	7	8	87.5	0.588235	1
	Penicillium	7	10	70	7	8	87.5	0.588235	1
	un Aspergillaceae	2	10	20	3	8	37.5	0.607843	1
	un Phanerochaetaceae	2	10	20	3	8	37.5	0.607843	1
	Fungi incertae sedis	2	10	20	3	8	37.5	0.607843	1
	un Phaeosphaeriaceae	2	10	20	3	8	37.5	0.607843	1
	Cryptococcus	3	10	30	4	8	50	0.630468	1
	un Helotiales	3	10	30	4	8	50	0.630468	1
	Entyloma	7	10	70	4	8	50	0.630468	1
	un Didymellaceae	6	10	60	6	8	75	0.638009	1
	un Pleosporales	6	10	60	6	8	75	0.638009	1
	un Mycosphaerellaceae	5	10	50	3	8	37.5	0.664061	1
	Dioszegia	5	10	50	3	8	37.5	0.664061	1
	Fusarium	3	10	30	2	8	25	1	1
	Podosphaera	3	10	30	2	8	25	1	1
	Ceratobasidiaceae incertae sedis	3	10	30	3	8	37.5	1	1
	Microdochium	3	10	30	3	8	37.5	1	1
	un k Unknown	10	10	100	8	8	100	1	1
	Malassezia	10	10	100	8	8	100	1	1
	un Cladosporiaceae	10	10	100	8	8	100	1	1
	Cladosporium	9	10	90	8	8	100	1	1
	Saccharomyces	9	10	90	7	8	87.5	1	1
	un Debaryomycetaceae	10	10	100	8	8	100	1	1
	Piskurozyma	2	10	20	1	8	12.5	1	1
	Tricholoma	1	10	10	0	8	0	1	1
	un Dothideomycetes	8	10	80	6	8	75	1	1
	Wallemia	5	10	50	4	8	50	1	1
	Schizophyllum	2	10	20	1	8	12.5	1	1
	un Polyporales	6	10	60	4	8	50	1	1
	Cortinarius	1	10	10	0	8	0	1	1
	Geotrichum	4	10	40	3	8	37.5	1	1
	Filobasidium	4	10	40	3	8	37.5	1	1
	Phanerochaete	2	10	20	2	8	25	1	1
	Trichomerium	1	10	10	0	8	0	1	1
	un Apiosporaceae	1	10	10	0	8	0	1	1
	Apiotrichum	1	10	10	0	8	0	1	1
	Psathyrella	1	10	10	0	8	0	1	1
	Wickerhamomyces	1	10	10	0	8	0	1	1
	Leucosporidium	1	10	10	0	8	0	1	1
	Setomelanomma	1	10	10	0	8	0	1	1
	un Stachybotryaceae	2	10	20	2	8	25	1	1
	Ophiostoma	1	10	10	0	8	0	1	1
	un Xylariaceae	1	10	10	0	8	0	1	1
	Kazachstania	1	10	10	0	8	0	1	1
	Asterostroma	1	10	10	0	8	0	1	1
	Phaeosphaeria	2	10	20	2	8	25	1	1
	Rhodosporidiobolus	2	10	20	2	8	25	1	1
	un Meruliaceae	1	10	10	0	8	0	1	1
	un Sporocadaceae	1	10	10	0	8	0	1	1
	Beauveria	1	10	10	0	8	0	1	1
	Saccharomycopsis	1	10	10	0	8	0	1	1
	un Cystobasidiomycetes ord Incertae sedis	1	10	10	0	8	0	1	1
	un Lophiostomataceae	1	10	10	0	8	0	1	1
	Microascus	1	10	10	0	8	0	1	1
	Hyphoderma	1	10	10	0	8	0	1	1
	Blumeria	2	10	20	2	8	25	1	1
	un Schizoporaceae	1	10	10	0	8	0	1	1
	un Ceratobasidiaceae	1	10	10	0	8	0	1	1
	un Saccharomycetales incertae sedis	1	10	10	0	8	0	1	1
	Subulicystidium	1	10	10	0	8	0	1	1
	Tremellomycetes incertae sedis	1	10	10	0	8	0	1	1
	un Atheliaceae	1	10	10	0	8	0	1	1
	Skeletocutis	1	10	10	0	8	0	1	1
	Sertulicium	1	10	10	0	8	0	1	1
	un Lecanorales	1	10	10	0	8	0	1	1
	un Polyporaceae	2	10	20	1	8	12.5	1	1
	Rasamsonia	1	10	10	0	8	0	1	1
	un Chrysozymaceae	1	10	10	0	8	0	1	1
	Phaeosphaeriaceae incertae sedis	1	10	10	0	8	0	1	1
	un Auriculariaceae	1	10	10	1	8	12.5	1	1
	Armillaria	1	10	10	1	8	12.5	1	1
	un Mollisiaceae	1	10	10	1	8	12.5	1	1
	un Diatrypaceae	1	10	10	1	8	12.5	1	1
	Phaeophyscia	1	10	10	1	8	12.5	1	1
	Leptospora	1	10	10	1	8	12.5	1	1
	un Agaricales	1	10	10	1	8	12.5	1	1
	Pichia	1	10	10	1	8	12.5	1	1

## Sheet: Table S2 presence absence group
Table S2 — Presence/absence prevalence of oral fungal genera across age- and diagnosis-stratified subgroups
	Taxa_name	control_<10_present	control_<10_total	control_<10_prevalence_percent	PKU_<10_present	PKU_<10_total	PKU_<10_prevalence_percent	control_≥10_present	control_≥10_total	control_≥10_prevalence_percent	PKU_≥10_present	PKU_≥10_total	PKU_≥10_prevalence_percent	p_value	FDR
	Fungi incertae sedis	0	6	0	3	4	75	0	0	NA	0	0	NA	0.0333333	1
	Peniophora	0	6	0	2	4	50	0	0	NA	0	0	NA	0.133333	1
	Pseudopithomyces	0	6	0	2	4	50	0	0	NA	0	0	NA	0.133333	1
	un Phanerochaetaceae	0	6	0	2	4	50	0	0	NA	0	0	NA	0.133333	1
	Scolecobasidium	0	6	0	2	4	50	0	0	NA	0	0	NA	0.133333	1
	Volucrispora	0	6	0	2	4	50	0	0	NA	0	0	NA	0.133333	1
	Cystofilobasidium	0	6	0	2	4	50	0	0	NA	0	0	NA	0.133333	1
	Aspergillus	0	6	0	2	4	50	0	0	NA	0	0	NA	0.133333	1
	Periconia	0	6	0	2	4	50	0	0	NA	0	0	NA	0.133333	1
	un Dissoconiaceae	0	6	0	2	4	50	0	0	NA	0	0	NA	0.133333	1
	un Phaeosphaeriaceae	0	6	0	2	4	50	0	0	NA	0	0	NA	0.133333	1
	un Sordariomycetes	0	6	0	2	4	50	0	0	NA	0	0	NA	0.133333	1
	un Chaetomiaceae	0	6	0	2	4	50	0	0	NA	0	0	NA	0.133333	1
	un Plectosphaerellaceae	0	6	0	2	4	50	0	0	NA	0	0	NA	0.133333	1
	un Nectriaceae	0	6	0	2	4	50	0	0	NA	0	0	NA	0.133333	1
	Trichoderma	0	6	0	2	4	50	0	0	NA	0	0	NA	0.133333	1
	Coprinellus	0	6	0	2	4	50	0	0	NA	0	0	NA	0.133333	1
	un Leotiomycetes	0	6	0	2	4	50	0	0	NA	0	0	NA	0.133333	1
	un Cystobasidiaceae	0	6	0	2	4	50	0	0	NA	0	0	NA	0.133333	1
	Taphrina	0	6	0	2	4	50	0	0	NA	0	0	NA	0.133333	1
	un Georgefischeriales	0	6	0	2	4	50	0	0	NA	0	0	NA	0.133333	1
	un Chaetothyriales	1	6	16.67	3	4	75	0	0	NA	0	0	NA	0.190476	1
	Talaromyces	5	6	83.33	1	4	25	0	0	NA	0	0	NA	0.190476	1
	un Cystobasidiomycetes	1	6	16.67	3	4	75	0	0	NA	0	0	NA	0.190476	1
	un Helotiales	1	6	16.67	3	4	75	0	0	NA	0	0	NA	0.190476	1
	un Hypocreales	1	6	16.67	3	4	75	0	0	NA	0	0	NA	0.190476	1
	Candida	3	6	50	4	4	100	0	0	NA	0	0	NA	0.2	1
	un Mrakiaceae	3	6	50	4	4	100	0	0	NA	0	0	NA	0.2	1
	Saccharomyces	6	6	100	3	4	75	0	0	NA	0	0	NA	0.4	1
	un Auriculariaceae	0	6	0	1	4	25	0	0	NA	0	0	NA	0.4	1
	Hanseniaspora	0	6	0	1	4	25	0	0	NA	0	0	NA	0.4	1
	Schizophyllum	0	6	0	1	4	25	0	0	NA	0	0	NA	0.4	1
	un Sporidiobolaceae	0	6	0	1	4	25	0	0	NA	0	0	NA	0.4	1
	un Agaricales incertae sedis	0	6	0	1	4	25	0	0	NA	0	0	NA	0.4	1
	un Mycosphaerellales	0	6	0	1	4	25	0	0	NA	0	0	NA	0.4	1
	un Herpotrichiellaceae	0	6	0	1	4	25	0	0	NA	0	0	NA	0.4	1
	Plicatura	0	6	0	1	4	25	0	0	NA	0	0	NA	0.4	1
	Inocybe	0	6	0	1	4	25	0	0	NA	0	0	NA	0.4	1
	Clavispora	0	6	0	1	4	25	0	0	NA	0	0	NA	0.4	1
	un Ascomycota	0	6	0	1	4	25	0	0	NA	0	0	NA	0.4	1
	Eichleriella	0	6	0	1	4	25	0	0	NA	0	0	NA	0.4	1
	un Hymenochaetales	0	6	0	1	4	25	0	0	NA	0	0	NA	0.4	1
	un Agaricaceae	0	6	0	1	4	25	0	0	NA	0	0	NA	0.4	1
	un Trichomeriaceae	0	6	0	1	4	25	0	0	NA	0	0	NA	0.4	1
	un Amphisphaeriales	0	6	0	1	4	25	0	0	NA	0	0	NA	0.4	1
	Blastobotrys	0	6	0	1	4	25	0	0	NA	0	0	NA	0.4	1
	un Agaricomycetes	0	6	0	1	4	25	0	0	NA	0	0	NA	0.4	1
	Neptunomyces	0	6	0	1	4	25	0	0	NA	0	0	NA	0.4	1
	Endoconidiophora	0	6	0	1	4	25	0	0	NA	0	0	NA	0.4	1
	Botryobasidium	0	6	0	1	4	25	0	0	NA	0	0	NA	0.4	1
	Oligophagozyma	0	6	0	1	4	25	0	0	NA	0	0	NA	0.4	1
	un Agaricales	0	6	0	1	4	25	0	0	NA	0	0	NA	0.4	1
	Pseudocoleophoma	0	6	0	1	4	25	0	0	NA	0	0	NA	0.4	1
	Hydnaceae incertae sedis	0	6	0	1	4	25	0	0	NA	0	0	NA	0.4	1
	Hyaloscyphaceae incertae sedis	0	6	0	1	4	25	0	0	NA	0	0	NA	0.4	1
	Clathrosphaerina	0	6	0	1	4	25	0	0	NA	0	0	NA	0.4	1
	Paraphoma	0	6	0	1	4	25	0	0	NA	0	0	NA	0.4	1
	Sistotrema	0	6	0	1	4	25	0	0	NA	0	0	NA	0.4	1
	un Sordariales	0	6	0	1	4	25	0	0	NA	0	0	NA	0.4	1
	Entoloma	0	6	0	1	4	25	0	0	NA	0	0	NA	0.4	1
	un Microbotryomycetes	0	6	0	1	4	25	0	0	NA	0	0	NA	0.4	1
	Yarrowia	0	6	0	1	4	25	0	0	NA	0	0	NA	0.4	1
	Melanogaster	0	6	0	1	4	25	0	0	NA	0	0	NA	0.4	1
	Verrucocladosporium	0	6	0	1	4	25	0	0	NA	0	0	NA	0.4	1
	Ogataea	0	6	0	1	4	25	0	0	NA	0	0	NA	0.4	1
	Cutaneotrichosporon	0	6	0	1	4	25	0	0	NA	0	0	NA	0.4	1
	Alternaria	4	6	66.67	4	4	100	0	0	NA	0	0	NA	0.466667	1
	un Dothideomycetes	4	6	66.67	4	4	100	0	0	NA	0	0	NA	0.466667	1
	Podosphaera	2	6	33.33	0	4	0	0	0	NA	0	0	NA	0.466667	1
	Fusarium	1	6	16.67	2	4	50	0	0	NA	0	0	NA	0.5	1
	un Aspergillaceae	1	6	16.67	2	4	50	0	0	NA	0	0	NA	0.5	1
	Cryptococcus	1	6	16.67	2	4	50	0	0	NA	0	0	NA	0.5	1
	Tausonia	1	6	16.67	2	4	50	0	0	NA	0	0	NA	0.5	1
	un Stachybotryaceae	1	6	16.67	2	4	50	0	0	NA	0	0	NA	0.5	1
	un k k Fungi	1	6	16.67	2	4	50	0	0	NA	0	0	NA	0.5	1
	Phaeosphaeria	1	6	16.67	2	4	50	0	0	NA	0	0	NA	0.5	1
	Rhodosporidiobolus	1	6	16.67	2	4	50	0	0	NA	0	0	NA	0.5	1
	un Discinellaceae	1	6	16.67	2	4	50	0	0	NA	0	0	NA	0.5	1
	Naganishia	2	6	33.33	3	4	75	0	0	NA	0	0	NA	0.52381	1
	Entyloma	4	6	66.67	1	4	25	0	0	NA	0	0	NA	0.52381	1
	un Didymellaceae	3	6	50	3	4	75	0	0	NA	0	0	NA	0.571429	1
	un Pleosporales	3	6	50	3	4	75	0	0	NA	0	0	NA	0.571429	1
	Penicillium	3	6	50	3	4	75	0	0	NA	0	0	NA	0.571429	1
	Wallemia	3	6	50	3	4	75	0	0	NA	0	0	NA	0.571429	1
	Cladosporium	5	6	83.33	4	4	100	0	0	NA	0	0	NA	1	1
	Piskurozyma	1	6	16.67	0	4	0	0	0	NA	0	0	NA	1	1
	Sporobolomyces	5	6	83.33	3	4	75	0	0	NA	0	0	NA	1	1
	un Ustilaginaceae	2	6	33.33	1	4	25	0	0	NA	0	0	NA	1	1
	Vishniacozyma	4	6	66.67	2	4	50	0	0	NA	0	0	NA	1	1
	Tricholoma	1	6	16.67	0	4	0	0	0	NA	0	0	NA	1	1
	Stereum	2	6	33.33	1	4	25	0	0	NA	0	0	NA	1	1
	un Sclerotiniaceae	2	6	33.33	2	4	50	0	0	NA	0	0	NA	1	1
	Kluyveromyces	1	6	16.67	0	4	0	0	0	NA	0	0	NA	1	1
	un Mycosphaerellaceae	2	6	33.33	1	4	25	0	0	NA	0	0	NA	1	1
	un Polyporales	3	6	50	2	4	50	0	0	NA	0	0	NA	1	1
	Cortinarius	1	6	16.67	0	4	0	0	0	NA	0	0	NA	1	1
	Holtermannia	2	6	33.33	1	4	25	0	0	NA	0	0	NA	1	1
	Armillaria	1	6	16.67	1	4	25	0	0	NA	0	0	NA	1	1
	Itersonilia	1	6	16.67	0	4	0	0	0	NA	0	0	NA	1	1
	Geotrichum	2	6	33.33	1	4	25	0	0	NA	0	0	NA	1	1
	Filobasidium	2	6	33.33	1	4	25	0	0	NA	0	0	NA	1	1
	Dioszegia	3	6	50	2	4	50	0	0	NA	0	0	NA	1	1
	Strobilurus	2	6	33.33	1	4	25	0	0	NA	0	0	NA	1	1
	Phanerochaete	1	6	16.67	0	4	0	0	0	NA	0	0	NA	1	1
	Erysiphe	1	6	16.67	0	4	0	0	0	NA	0	0	NA	1	1
	Ceratobasidiaceae incertae sedis	2	6	33.33	1	4	25	0	0	NA	0	0	NA	1	1
	Mycena	2	6	33.33	1	4	25	0	0	NA	0	0	NA	1	1
	un Dipodascaceae	2	6	33.33	1	4	25	0	0	NA	0	0	NA	1	1
	un Cantharellales	1	6	16.67	0	4	0	0	0	NA	0	0	NA	1	1
	un Fomitopsidaceae	1	6	16.67	1	4	25	0	0	NA	0	0	NA	1	1
	Apiotrichum	1	6	16.67	0	4	0	0	0	NA	0	0	NA	1	1
	un Mollisiaceae	1	6	16.67	0	4	0	0	0	NA	0	0	NA	1	1
	Microdochium	2	6	33.33	1	4	25	0	0	NA	0	0	NA	1	1
	un Diatrypaceae	1	6	16.67	1	4	25	0	0	NA	0	0	NA	1	1
	Ophiostoma	1	6	16.67	0	4	0	0	0	NA	0	0	NA	1	1
	un Venturiaceae	1	6	16.67	0	4	0	0	0	NA	0	0	NA	1	1
	Kazachstania	1	6	16.67	0	4	0	0	0	NA	0	0	NA	1	1
	Asterostroma	1	6	16.67	0	4	0	0	0	NA	0	0	NA	1	1
	Leptospora	1	6	16.67	1	4	25	0	0	NA	0	0	NA	1	1
	Microascus	1	6	16.67	0	4	0	0	0	NA	0	0	NA	1	1
	Blumeria	1	6	16.67	1	4	25	0	0	NA	0	0	NA	1	1
	un Schizoporaceae	1	6	16.67	0	4	0	0	0	NA	0	0	NA	1	1
	un Ceratobasidiaceae	1	6	16.67	0	4	0	0	0	NA	0	0	NA	1	1
	un Atheliaceae	1	6	16.67	0	4	0	0	0	NA	0	0	NA	1	1
	un Polyporaceae	1	6	16.67	1	4	25	0	0	NA	0	0	NA	1	1
	un k Unknown	6	6	100	4	4	100	0	0	NA	0	0	NA	NA	NA
	Malassezia	6	6	100	4	4	100	0	0	NA	0	0	NA	NA	NA
	un Cladosporiaceae	6	6	100	4	4	100	0	0	NA	0	0	NA	NA	NA
	un Debaryomycetaceae	6	6	100	4	4	100	0	0	NA	0	0	NA	NA	NA

## Sheet: Table S3 - Phylum oral 
Table S3. Oral Fungal Phylum Abundance and Statistical Comparison Between Control and PKU Groups
Pylum	control			PKU
Taxa name	mean_abundance	sd_abundance	mean_abundance_percent	mean_abundance	sd_abundance	mean_abundance_percent	p-value
Ascomycota	0.312658	0.132974	31.2658	0.368539	0.207942	36.8539	0.63
Basidiomycota	0.397275	0.208166	39.7275	0.289756	0.213653	28.9756	0.36
Unknown	0.289477	0.166272	28.9477	0.341401	0.326003	34.1401	0.76

## Sheet: Table S4 - Class oral
Table S4. Oral Fungal Class Abundance and Statistical Comparison Between Control and PKU Groups
Class	control			PKU
Taxa name	mean_abundance	sd_abundance	mean_abundance_percent	mean_abundance	sd_abundance	mean_abundance_percent	p-value
Agaricomycetes	0.0300385	0.033	3.00385	0.008446	0.007716	0.844622	0.15
Dothideomycetes	0.197738	0.152527	19.7738	0.091571	0.0776555	9.1571	0.2
Eurotiomycetes	0.009811	0.0093547	0.9811	0.020795	0.00779014	2.0795	0.027
Exobasidiomycetes	0.0166812	0.0422995	1.66812	0.00869122	0.00214389	0.869123	0.4
Malasseziomycetes	0.233941	0.143581	23.3941	0.2156	0.171017	21.56	0.9
Microbotryomycetes	0.0213652	0.0369662	2.13652	0.008858	0.011546	0.8858	0.9
Saccharomycetes	0.0788233	0.0569618	7.88233	0.246264	0.246015	24.6264	0.1
Sordariomycetes	0.0196504	0.0319665	1.96504	0.003733	0.003137	0.3733	0.45
Tremellomycetes	0.0745998	0.100838	7.45998	0.0411217	0.0550574	4.11217	0.36
Ustilaginomycetes	0.0127918	0.0373395	1.27918	0.0001345	0.0003597	0.01345	0.21
Unknown	0.289477	0.166272	28.9477	0.341401	0.326003	34.1401	0.76

## Sheet: Table S5 - Order oral
Table S5. Oral Fungal Order Abundance and Statistical Comparison Between Control and PKU Groups
Order	control			PKU
Taxa name	mean_abundance	sd_abundance	mean_abundance_percent	mean_abundance	sd_abundance	mean_abundance_percent	p-value
Agaricales	0.0101646	0.0133664	1.01646	0.001853	0.002135	0.1839	0.14
Cladosporiales	0.170589	0.153697	17.0589	0.0613238	0.0563332	6.13238	0.15
Cystofilobasidiales	0.0346858	0.0736536	3.46858	0.0187702	0.0365259	1.87702	0.56
Entylomatales	0.0166812	0.0422995	1.66812	0.00868	0.02144	0.8608	0.35
Eurotiales	0.008646	0.008435	0.8646	0.0169833	0.00527827	1.69833	0.043
Filobasidiales	0.0267086	0.0822358	2.67085	0.0201092	0.0380225	2.01092	0.62
Hypocreales	0.017471	0.0324863	1.7471	0.001565	0.0018085	0.1565	0.44
Malasseziales	0.233941	0.143581	23.3941	0.2156	0.171017	21.56	0.9
Pleosporales	0.0211294	0.0169907	2.11294	0.0250068	0.0209987	2.50068	0.76
Russulales	0.0108293	0.0219626	1.08293	0.0003771	0.00054952	0.03771	0.15
Saccharomycetales	0.0788233	0.0569618	7.88233	0.246264	0.246015	24.6264	0.1
Sporidiobolales	0.0212301	0.0369939	2.12301	0.008839	0.011562	0.8839	0.33
Tremellales	0.0111114	0.0136966	1.11114	0.001739	0.001898	0.1739	0.23
Ustilaginales	0.0127918	0.0373395	1.27918	0.0001345	0.0003597	0.01345	0.21
Unknown	0.289477	0.166272	28.9477	0.341401	0.326003	34.1401	0.76

## Sheet: Table S6 - Family oral
Table S6. Oral Fungal Family Abundance and Statistical Comparison Between Control and PKU Groups
Family	control			PKU
Taxa name	mean_abundance	sd_abundance	mean_abundance_percent	mean_abundance	sd_abundance	mean_abundance_percent	p-value
Aspergillaceae	0.0054806	0.0060749	0.54806	0.0135407	0.00717255	1.35407	0.036
Cladosporiaceae	0.170589	0.153697	17.0589	0.0613238	0.0563332	6.13238	0.15
Debaryomycetaceae	0.0313059	0.042981	3.13058	0.0060268	0.0056368	0.6026	0.068
Entylomataceae	0.0166812	0.0422995	1.66812	0.0086805	0.00214438	0.86805	0.35
Filobasidiaceae	0.000609	0.0007597	0.0609	0.0201067	0.038024	2.01067	0.22
Malasseziaceae	0.233941	0.143581	23.3941	0.2156	0.171017	21.56	0.9
Mrakiaceae	0.0346227	0.0736516	3.46227	0.0182651	0.0367864	1.82651	0.45
Nectriaceae	0.0158365	0.0327629	1.58365	0.00053965	0.0010254	0.05396	0.29
Piskurozymaceae	0.0260995	0.0824467	2.60995	2.4589e-06	6.9548e-06	0.0002458	0.63
Pleosporaceae	0.0008007	0.009006	0.08007	0.0139703	0.0178664	1.39703	0.53
Saccharomycetaceae	0.0195774	0.0173127	1.95774	0.0270752	0.0448902	2.70752	0.66
Saccharomycetales_fam_Incertae_sedis	0.0262654	0.0524552	2.62654	0.208581	0.261735	20.8581	0.011
Sporidiobolaceae	0.0212301	0.0369939	2.12301	0.0088392	0.0115621	0.88392	0.33
Ustilaginaceae	0.0127918	0.0373395	1.27918	0.0001345	0.0003597	0.01345	0.21
Unknown	0.289477	0.166272	28.9477	0.341401	0.326003	34.1401	0.76

## Sheet: Table S7 - Genus oral
Table S7. Oral Fungal Genus Abundance and Statistical Comparison Between Control and PKU Groups
Genus	control			PKU
Taxa name	mean_abundance	sd_abundance	mean_abundance_percent	mean_abundance	sd_abundance	mean_abundance_percent	p-value
Alternaria	0.0080075	0.0090063	0.80075	0.0139676	0.0178676	1.39676	0.53
Candida	0.0261893	0.0523106	2.61893	0.208491	0.261791	20.8491	0.011
Cladosporium	0.0944884	0.154111	9.44884	0.0305637	0.0373627	3.05637	0.46
Entyloma	0.0166812	0.0422995	1.66812	0.00868059	0.00214438	0.868059	0.35
Fusarium	0.0158225	0.0327704	1.58225	0.0004745	0.0009124	0.04745	0.43
Malassezia	0.233941	0.143581	23.3941	0.2156	0.171017	21.56	0.9
Naganishia	3.75e-06	8.4449e-06	0.0003758	0.0192793	0.0360186	1.92793	0.02
Penicillium	0.00526088	0.00607322	0.526088	0.012751	0.00675566	1.2751	0.056
Piskurozyma	0.0260995	0.0824467	2.60995	2.4589e-06	6.9548e-06	0.00024589	0.63
Saccharomyces	0.0169635	0.0176887	1.69635	0.0269334	0.0449338	2.69334	0.86
Sporobolomyces	0.0210294	0.0370119	2.10294	0.00662748	0.00872702	0.6627	0.25
un_f__Cladosporiaceae	0.0761002	0.0728954	7.61002	0.0307561	0.0280414	3.07561	0.15
un_f__Debaryomycetaceae	0.0313059	0.042981	3.13058	0.0060268	0.0056368	0.60268	0.068
un_f__Mrakiaceae	0.0333093	0.0728987	3.33093	0.0179457	0.0369538	1.79458	0.76
un_f__Ustilaginaceae	0.0127918	0.0373395	1.27918	0.000134537	0.000359731	0.0134537	0.21
un_k__Unknown	0.289477	0.166272	28.9477	0.341401	0.326003	34.1401	0.76

## Sheet: Table S8 - Species oral
Table S8. Oral Fungal Species Abundance and Statistical Comparison Between Control and PKU Groups
Species	control			PKU
Taxa name	mean_abundance	sd_abundance	mean_abundance_percent	mean_abundance	sd_abundance	mean_abundance_percent	p-value
Candida_parapsilosis	0.0010647	0.0021133	0.10647	0.017611	0.022921	1.7611	0.14
Malassezia_sp	0.233895	0.143506	23.3895	0.2156	0.171017	21.56	0.9
Piskurozyma_capsuligena	0.0260995	0.0824467	2.60995	2.4589e-06	6.95483e-06	0.00024589	0.63
Saccharomyces_cerevisiae	0.0169635	0.0176887	1.69635	0.0269334	0.0449338	2.69334	0.86
un_f__Cladosporiaceae	0.0761002	0.0728954	7.61002	0.0307561	0.0280414	3.07561	0.15
un_f__Debaryomycetaceae	0.0313059	0.042981	3.13058	0.0060268	0.0056368	0.60268	0.068
un_f__Mrakiaceae	0.0333093	0.0728987	3.33093	0.0179457	0.0369538	1.79458	0.76
un_f__Ustilaginaceae	0.0127918	0.0373395	1.27918	0.00134537	0.0003597	0.134537	0.21
un_g__Alternaria	0.0080075	0.009062	0.80075	0.0139676	0.0178676	1.39676	0.53
un_g__Candida	0.0244892	0.0514412	2.44892	0.19088	0.274482	19.088	0.057
un_g__Cladosporium	0.094219	0.154182	9.4219	0.0262623	0.034553	2.62623	0.32
un_g__Entyloma	0.0166812	0.0422995	1.66812	0.00868059	0.021443	0.868059	0.35
un_g__Fusarium	0.0158225	0.0327704	1.58225	0.00047453	0.000912403	0.047453	0.43
un_g__Naganishia	3.75806e-05	8.4e-05	0.00375806	0.0192793	0.0360186	1.92793	0.02
un_g__Penicillium	0.00526088	0.00607322	0.526088	0.012751	0.00675566	1.2751	0.056
un_g__Sporobolomyces	0.0210294	0.0370119	2.10294	0.006613	0.00873975	0.6613	0.25
un_k__Unknown	0.289477	0.166272	28.9477	0.3414	0.326	34.14	0.76

## Sheet: Table S9 - Phylum oral g. year
Table S9. Oral Fungal Phylum Abundance and Statistical Comparison Between Control and PKU Groups (control_<10 vs. PKU_<10; control_≥10 vs. PKU_≥10; control_<10 vs. control_≥10; PKU_<10 vs. PKU_≥10)
Pylum	control_<10			PKU_<10			control_<10 vs. PKU_<10	control_≥10			PKU_≥10			control_≥10 vs. PKU_≥10	control_<10 vs. control_≥10	PKU_<10 vs. PKU_≥10
Taxa name	mean_abundance	sd_abundance	mean_abundance_percent	mean_abundance	sd_abundance	mean_abundance_percent	p-value	mean_abundance	sd_abundance	mean_abundance_percent	mean_abundance	sd_abundance	mean_abundance_percent	p-value	p-value	p-value
Ascomycota	0.334105	0.173999	33.4105	0.249315	0.129692	24.9316	0.48	0.280487	0.01693	28.0487	0.487763	0.214867	48.7763	0.057	0.61	0.11
Basidiomycota	0.280983	0.186341	28.0983	0.15467	0.160493	15.467	0.26	0.571713	0.0671484	57.1713	0.424842	0.179138	42.4842	0.34	0.038	0.11
Unknown	0.384828	0.139855	38.4828	0.595408	0.271044	59.5408	0.26	0.146451	0.0698627	14.6451	0.0873946	0.0496529	8.73946	0.34	0.0095	0.029

## Sheet: Table S10 - Class oral g. year
Table S10. Oral Fungal Class Abundance and Statistical Comparison Between Control and PKU Groups (control_<10 vs. PKU_<10; control_≥10 vs. PKU_≥10; control_<10 vs. control_≥10; PKU_<10 vs. PKU_≥10)
Class	control_<10			PKU_<10			control_<10 vs. PKU_<10	control_≥10			PKU_≥10			control_≥10 vs. PKU_≥10	control_<10 vs. control_≥10	PKU_<10 vs. PKU_≥10
Taxa name	mean_abundance	sd_abundance	mean_abundance_percent	mean_abundance	sd_abundance	mean_abundance_percent	p-value	mean_abundance	sd_abundance	mean_abundance_percent	mean_abundance	sd_abundance	mean_abundance_percent	p-value	p-value	p-value
Agaricomycetes	0.0166124	0.016405	1.66124	0.00692	0.0107	0.692	0.52	0.0501777	0.0437854	5.01777	0.0099671	0.0040976	0.99671	0.34	0.35	0.34
Dothideomycetes	0.231621	0.178483	23.1621	0.0680014	0.0377058	6.80014	0.35	0.146913	0.104688	14.6913	0.115141	0.105678	11.5141	0.49	0.61	0.69
Eurotiomycetes	0.008753	0.0079744	0.8753	0.0241829	0.0103423	2.41829	0.038	0.0113983	0.0122861	1.13983	0.0174072	0.00200755	1.74072	0.34	0.91	0.34
Exobasidiomycetes	0.0251754	0.0547218	2.51754	0.001168	0.00222	0.1168	0.59	0.0039398	0.00402602	0.39398	0.0162144	0.0302754	1.62144	0.89	0.91	0.56
Malasseziomycetes	0.207677	0.133669	20.7677	0.0887257	0.0780936	8.87257	0.17	0.273337	0.169171	27.3337	0.342475	0.13863	34.2475	0.49	0.76	0.057
Microbotryomycetes	0.0108058	0.00981727	1.08058	0.0053569	0.009314	0.53569	0.35	0.0372043	0.0581495	3.72043	0.0123602	0.0138438	1.23602	0.69	0.76	0.69
Saccharomycetes	0.0789574	0.058145	7.89574	0.148663	0.0937498	14.8663	0.26	0.0786221	0.0640244	7.86221	0.343866	0.327154	34.3866	0.34	0.76	0.89
Sordariomycetes	0.005713	0.00833905	0.5713	0.004427	0.003658	0.4427	0.67	0.0405564	0.0444795	4.05564	0.0030405	0.0028816	0.30405	0.11	0.038	1
Tremellomycetes	0.0161276	0.0163534	1.61276	0.043175	0.062577	4.3175	0.91	0.162308	0.113861	16.2308	0.0390684	0.0560887	3.90684	0.11	0.0095	0.049
Ustilaginomycetes	0.00178713	0.00221151	0.1787	0.00026907	0.00050366	0.026907	1	0.0302114	0.0591629	3.02114	0	0	0	0.069	0.31	0.19
Unknown	0.384828	0.139855	38.4828	0.595408	0.271044	59.5408	0.26	0.146451	0.0698627	14.6451	0.0873946	0.0496529	8.73946	0.34	0.0095	0.029

[truncated: 8 more sheets: Table S11 - Order oral g. year, Table S12 - Family oral g. year, Table S13 - Genus oral g. year, Table S14 - Specie oral g. year, Table S15 LEfSe, Table S16 KEGG treatment, Table S17 KEGG subgroups, Arkusz3]
